# Supplementary material for: Anti-Melanogenic Effects of L-Theanine on B16F10 Cells and Zebrafish
Source: Molecules. 2025 Feb 19;30(4):956. doi: 10.3390/molecules30040956 (PMC11858779; doi:10.3390/molecules30040956)
Supplement: Supplementary file 1 [file molecules-30-00956-s001.zip]

Archive with 1 entries (1 files):
- supplymentary data.pdf
